# Supplementary material for: Efficient multitool/multiplex gene engineering with TALE-BE
Source: Front Bioeng Biotechnol. 2022 Nov 10;10:1033669. doi: 10.3389/fbioe.2022.1033669 (PMC9684181; doi:10.3389/fbioe.2022.1033669)
Supplement: Supplementary file 1 [file Table2.xlsx]

## Sheet: Table S2
Table S3. Sequences of individual ssODN used to identifiy editing windows with a 15bp spacer
Name	Sequence
TC-1	GAGATCATGTCCTAACCCTGATCCTCTTGTCCCACAGATATCCAGAACCCTCTAAGAAGTTCCTGCTCTAATATAAATATATGAATGTGGTTAGAGACATGACCCTGCCGTGTACCAGCTGAGAGACTCTAAATCCAGTGACAAGTCTG
TC-2	GAGATCATGTCCTAACCCTGATCCTCTTGTCCCACAGATATCCAGAACCCTCTAAGAAGTTCCTGCTTCAATATAAATATATGAATGTGGTTAGAGACATGACCCTGCCGTGTACCAGCTGAGAGACTCTAAATCCAGTGACAAGTCTG
TC-3	GAGATCATGTCCTAACCCTGATCCTCTTGTCCCACAGATATCCAGAACCCTCTAAGAAGTTCCTGCTATCATATAAATATATGAATGTGGTTAGAGACATGACCCTGCCGTGTACCAGCTGAGAGACTCTAAATCCAGTGACAAGTCTG
TC-4	GAGATCATGTCCTAACCCTGATCCTCTTGTCCCACAGATATCCAGAACCCTCTAAGAAGTTCCTGCTAATCTATAAATATATGAATGTGGTTAGAGACATGACCCTGCCGTGTACCAGCTGAGAGACTCTAAATCCAGTGACAAGTCTG
TC-5	GAGATCATGTCCTAACCCTGATCCTCTTGTCCCACAGATATCCAGAACCCTCTAAGAAGTTCCTGCTATATCATAAATATATGAATGTGGTTAGAGACATGACCCTGCCGTGTACCAGCTGAGAGACTCTAAATCCAGTGACAAGTCTG
TC-6	GAGATCATGTCCTAACCCTGATCCTCTTGTCCCACAGATATCCAGAACCCTCTAAGAAGTTCCTGCTATAATCTAAATATATGAATGTGGTTAGAGACATGACCCTGCCGTGTACCAGCTGAGAGACTCTAAATCCAGTGACAAGTCTG
TC-7	GAGATCATGTCCTAACCCTGATCCTCTTGTCCCACAGATATCCAGAACCCTCTAAGAAGTTCCTGCTAATAATCAAATATATGAATGTGGTTAGAGACATGACCCTGCCGTGTACCAGCTGAGAGACTCTAAATCCAGTGACAAGTCTG
TC-8	GAGATCATGTCCTAACCCTGATCCTCTTGTCCCACAGATATCCAGAACCCTCTAAGAAGTTCCTGCTTATAAATCAATATATGAATGTGGTTAGAGACATGACCCTGCCGTGTACCAGCTGAGAGACTCTAAATCCAGTGACAAGTCTG
TC-9	GAGATCATGTCCTAACCCTGATCCTCTTGTCCCACAGATATCCAGAACCCTCTAAGAAGTTCCTGCTTATAATATCATATATGAATGTGGTTAGAGACATGACCCTGCCGTGTACCAGCTGAGAGACTCTAAATCCAGTGACAAGTCTG
TC-10	GAGATCATGTCCTAACCCTGATCCTCTTGTCCCACAGATATCCAGAACCCTCTAAGAAGTTCCTGCTTAATATAATCTATATGAATGTGGTTAGAGACATGACCCTGCCGTGTACCAGCTGAGAGACTCTAAATCCAGTGACAAGTCTG
TC-11	GAGATCATGTCCTAACCCTGATCCTCTTGTCCCACAGATATCCAGAACCCTCTAAGAAGTTCCTGCTTAATATAAATCATATGAATGTGGTTAGAGACATGACCCTGCCGTGTACCAGCTGAGAGACTCTAAATCCAGTGACAAGTCTG
TC-12	GAGATCATGTCCTAACCCTGATCCTCTTGTCCCACAGATATCCAGAACCCTCTAAGAAGTTCCTGCTAATAATAATATCTATGAATGTGGTTAGAGACATGACCCTGCCGTGTACCAGCTGAGAGACTCTAAATCCAGTGACAAGTCTG
TC-13	GAGATCATGTCCTAACCCTGATCCTCTTGTCCCACAGATATCCAGAACCCTCTAAGAAGTTCCTGCTAATATAAATAATCATGAATGTGGTTAGAGACATGACCCTGCCGTGTACCAGCTGAGAGACTCTAAATCCAGTGACAAGTCTG
TC-14	GAGATCATGTCCTAACCCTGATCCTCTTGTCCCACAGATATCCAGAACCCTCTAAGAAGTTCCTGCTAATATAAATATATCTGAATGTGGTTAGAGACATGACCCTGCCGTGTACCAGCTGAGAGACTCTAAATCCAGTGACAAGTCTG
TC-15	GAGATCATGTCCTAACCCTGATCCTCTTGTCCCACAGATATCCAGAACCCTCTAAGAAGTTCCTGCTAATATAAATATAATCGAATGTGGTTAGAGACATGACCCTGCCGTGTACCAGCTGAGAGACTCTAAATCCAGTGACAAGTCTG
GA-1	GAGATCATGTCCTAACCCTGATCCTCTTGTCCCACAGATATCCAGAACCCTCTAAGAAGTTCCTGCTATATATTTATATTAGGAATGTGGTTAGAGACATGACCCTGCCGTGTACCAGCTGAGAGACTCTAAATCCAGTGACAAGTCTG
GA-2	GAGATCATGTCCTAACCCTGATCCTCTTGTCCCACAGATATCCAGAACCCTCTAAGAAGTTCCTGCTATATATTTATATTGAGAATGTGGTTAGAGACATGACCCTGCCGTGTACCAGCTGAGAGACTCTAAATCCAGTGACAAGTCTG
GA-3	GAGATCATGTCCTAACCCTGATCCTCTTGTCCCACAGATATCCAGAACCCTCTAAGAAGTTCCTGCTATATATTTATATGATGAATGTGGTTAGAGACATGACCCTGCCGTGTACCAGCTGAGAGACTCTAAATCCAGTGACAAGTCTG
GA-4	GAGATCATGTCCTAACCCTGATCCTCTTGTCCCACAGATATCCAGAACCCTCTAAGAAGTTCCTGCTATATATTTATAGATTGAATGTGGTTAGAGACATGACCCTGCCGTGTACCAGCTGAGAGACTCTAAATCCAGTGACAAGTCTG
GA-5	GAGATCATGTCCTAACCCTGATCCTCTTGTCCCACAGATATCCAGAACCCTCTAAGAAGTTCCTGCTATATATTTATGATATGAATGTGGTTAGAGACATGACCCTGCCGTGTACCAGCTGAGAGACTCTAAATCCAGTGACAAGTCTG
GA-6	GAGATCATGTCCTAACCCTGATCCTCTTGTCCCACAGATATCCAGAACCCTCTAAGAAGTTCCTGCTATATATTTAGATTATGAATGTGGTTAGAGACATGACCCTGCCGTGTACCAGCTGAGAGACTCTAAATCCAGTGACAAGTCTG
GA-7	GAGATCATGTCCTAACCCTGATCCTCTTGTCCCACAGATATCCAGAACCCTCTAAGAAGTTCCTGCTATATATTTGATTATTGAATGTGGTTAGAGACATGACCCTGCCGTGTACCAGCTGAGAGACTCTAAATCCAGTGACAAGTCTG
GA-8	GAGATCATGTCCTAACCCTGATCCTCTTGTCCCACAGATATCCAGAACCCTCTAAGAAGTTCCTGCTATATATTGATTTATAGAATGTGGTTAGAGACATGACCCTGCCGTGTACCAGCTGAGAGACTCTAAATCCAGTGACAAGTCTG
GA-9	GAGATCATGTCCTAACCCTGATCCTCTTGTCCCACAGATATCCAGAACCCTCTAAGAAGTTCCTGCTATATATGATATTATAGAATGTGGTTAGAGACATGACCCTGCCGTGTACCAGCTGAGAGACTCTAAATCCAGTGACAAGTCTG
GA-10	GAGATCATGTCCTAACCCTGATCCTCTTGTCCCACAGATATCCAGAACCCTCTAAGAAGTTCCTGCTATATAGATTATATTAGAATGTGGTTAGAGACATGACCCTGCCGTGTACCAGCTGAGAGACTCTAAATCCAGTGACAAGTCTG
GA-11	GAGATCATGTCCTAACCCTGATCCTCTTGTCCCACAGATATCCAGAACCCTCTAAGAAGTTCCTGCTATATGATTTATATTAGAATGTGGTTAGAGACATGACCCTGCCGTGTACCAGCTGAGAGACTCTAAATCCAGTGACAAGTCTG
GA-12	GAGATCATGTCCTAACCCTGATCCTCTTGTCCCACAGATATCCAGAACCCTCTAAGAAGTTCCTGCTATAGATATTATTATTGAATGTGGTTAGAGACATGACCCTGCCGTGTACCAGCTGAGAGACTCTAAATCCAGTGACAAGTCTG
GA-13	GAGATCATGTCCTAACCCTGATCCTCTTGTCCCACAGATATCCAGAACCCTCTAAGAAGTTCCTGCTATGATTATTTATATTGAATGTGGTTAGAGACATGACCCTGCCGTGTACCAGCTGAGAGACTCTAAATCCAGTGACAAGTCTG
GA-14	GAGATCATGTCCTAACCCTGATCCTCTTGTCCCACAGATATCCAGAACCCTCTAAGAAGTTCCTGCTAGATATATTTATATTGAATGTGGTTAGAGACATGACCCTGCCGTGTACCAGCTGAGAGACTCTAAATCCAGTGACAAGTCTG
GA-15	GAGATCATGTCCTAACCCTGATCCTCTTGTCCCACAGATATCCAGAACCCTCTAAGAAGTTCCTGCTGATTATATTTATATTGAATGTGGTTAGAGACATGACCCTGCCGTGTACCAGCTGAGAGACTCTAAATCCAGTGACAAGTCTG
