# Supplementary material for: Efficient multitool/multiplex gene engineering with TALE-BE
Source: Front Bioeng Biotechnol. 2022 Nov 10;10:1033669. doi: 10.3389/fbioe.2022.1033669 (PMC9684181; doi:10.3389/fbioe.2022.1033669)
Supplement: Supplementary file 4 [file Table6.xlsx]

## Sheet: Table S6
Table S6. Editing (counts) measured at in sillico predicted off-target sites
Donor 1 (ex2 SA-1)				Donor 2 (ex2 SA-1)					Donor 2 (ex2 SA-2)				Donor 2 (ex2 SA-2)					Donor 2 (ex2 SA-3)				Donor 2 (ex2 SA-3)					Donor 2 (ex2 SP)				Donor 2 (ex2 SP)
OFF-site	Edited	BE sample count	mock sample count	OFF-site	Edited	BE sample count	mock sample count		OFF-site	Edited	BE sample count	mock sample count	OFF-site	Edited	BE sample count	mock sample count		OFF-site	Edited	BE sample count	mock sample count	OFF-site	Edited	BE sample count	mock sample count		OFF-site	Edited	BE sample count	mock sample count	OFF-site	Edited	BE sample count	mock sample count
OT003	Yes	49056	58280	OT011	Yes	8373	15511		OT003	Yes	8478	6899	OT009	Yes	4499	2937		OT003	Yes	5808	16170	OT022	Yes	3334	3794		OT006	Yes	6726	10942	OT028	Yes	941	807
OT003	No	2283966	3113903	OT011	No	2564151	4524692		OT003	No	2661102	2359056	OT009	No	1150798	802163		OT003	No	1885123	5588174	OT022	No	1360672	1406212		OT006	No	192693	324406	OT028	No	383347	396137
OT004	Yes	54637	64881	OT012	Yes	8373	15511		OT004	Yes	9613	7856	OT010	Yes	4097	2661		OT004	Yes	6555	18395	OT032	Yes	842	816		OT013	Yes	675	1213	OT029	Yes	142755	143244
OT004	No	2446289	3335395	OT012	No	2564151	4524692		OT004	No	2850944	2527361	OT010	No	1090283	759997		OT004	No	2019663	5986833	OT032	No	226426	196930		OT013	No	1239457	1957771	OT029	No	1049368	995723
OT005	Yes	54637	64881	OT032	Yes	999	1889		OT005	Yes	9613	7856	OT011	Yes	5989	3806		OT005	Yes	6555	18395	OT033	Yes	842	816		OT021	Yes	37091	49767	OT036	Yes	5009	5294
OT005	No	2446289	3335395	OT032	No	222679	332080		OT005	No	2850944	2527361	OT011	No	2122572	1460968		OT005	No	2019663	5986833	OT033	No	226426	196930		OT021	No	8210460	11992103	OT036	No	1919222	1922921
OT009	Yes	25447	13915	OT033	Yes	999	1889		OT009	Yes	29039	24455	OT012	Yes	5989	3806		OT019	Yes	6502	16121	OT034	Yes	795	782		OT025	Yes	11235	23057	OT041	Yes	1748	1901
OT009	No	6880162	3859799	OT033	No	222679	332080		OT009	No	7282645	5912340	OT012	No	2122572	1460968		OT019	No	6451227	15434411	OT034	No	208969	181734		OT025	No	2434495	4829760	OT041	No	1074764	1085258
OT010	Yes	23152	12696	OT034	Yes	960	1825		OT010	Yes	26389	22278	OT019	Yes	1402	1157		OT022	Yes	12397	33769	OT037	Yes	2845	2879		OT028	Yes	2493	3462	OT049	Yes	3807	3800
OT010	No	6518317	3656749	OT034	No	205495	306416		OT010	No	6899709	5601413	OT019	No	1498432	1124930		OT022	No	4659592	12987928	OT037	No	943790	1044126		OT028	No	1054828	1564748	OT049	No	1213463	1268228
OT014	Yes	1238	952	OT063	Yes	3561	5650		OT011	Yes	30878	25049	OT020	Yes	1181	983		OT026	Yes	21665	56123	OT038	Yes	2367	3124		OT029	Yes	23730	37119	OT066	Yes	314	660
OT014	No	1195795	815845	OT063	No	182907	265138		OT011	No	10159304	8002399	OT020	No	1349034	1012784		OT026	No	1513100	3845193	OT038	No	1005422	1222227		OT029	No	4075254	6117140	OT066	No	98891	166801
OT039	Yes	35339	48986	OT064	Yes	3561	5650		OT012	Yes	30878	25049	OT052	Yes	139	121		OT032	Yes	1566	3927	OT050	Yes	2163	2946		OT036	Yes	12540	18619	OT071	Yes	641	592
OT039	No	13310117	19093025	OT064	No	182907	265138		OT012	No	10159304	8002399	OT052	No	66885	41145		OT032	No	349840	987524	OT050	No	391440	462799		OT036	No	5241325	8174006	OT071	No	210812	219873
OT040	Yes	35339	48986	OT088	Yes	680	1428		OT019	Yes	7304	5593	OT053	Yes	139	121		OT033	Yes	1566	3927	OT051	Yes	315	275		OT041	Yes	5203	8151	OT090	Yes	4643	5856
OT040	No	13310117	19093025	OT088	No	216448	398515		OT019	No	7164716	5745509	OT053	No	66885	41145		OT033	No	349840	987524	OT051	No	117721	133607		OT041	No	3081974	5071042	OT090	No	11598	15667
OT063	Yes	17933	6500	OT089	Yes	680	1428		OT020	Yes	6173	4714	OT060	Yes	1178	522		OT034	Yes	1489	3768	OT055	Yes	1788	2007		OT048	Yes	38941	59110	OT099	Yes	11448	10856
OT063	No	601799	225648	OT089	No	216448	398515		OT020	No	6450518	5172729	OT060	No	477211	286220		OT034	No	322851	911338	OT055	No	407332	489698		OT048	No	14344380	22241299	OT099	No	3799184	3733941
OT064	Yes	17933	6500	OT100	Yes	3450	8026		OT027	Yes	13603	10281	OT061	Yes	1122	496		OT037	Yes	4538	11308	OT077	Yes	6754	7524		OT049	Yes	10513	16427	OT106	Yes	9848	10453
OT064	No	601799	225648	OT100	No	454866	995876		OT027	No	8439699	6621926	OT061	No	445330	267109		OT037	No	1592263	4178193	OT077	No	1288968	1335736		OT049	No	3402222	5636826	OT106	No	1924841	1946169
OT068	Yes	1363	261	OT101	Yes	3450	8026		OT039	Yes	39253	30539	OT079	Yes	1847	1334		OT044	Yes	7312	17718	OT078	Yes	5838	6492		OT081	Yes	33932	48475	OT125	Yes	179059	176813
OT068	No	502330	118214	OT101	No	454866	995876		OT039	No	16825277	13465521	OT079	No	600938	402361		OT044	No	1323826	3514136	OT078	No	1127895	1168842		OT081	No	14505046	21415010	OT125	No	1576136	1598063
OT069	Yes	1363	261	OT102	Yes	3145	7350		OT040	Yes	39253	30539	OT088	Yes	525	278		OT051	Yes	1658	4536	OT080	Yes	4135	4578		OT106	Yes	67308	93784	OT132	Yes	192	125
OT069	No	502330	118214	OT102	No	404233	884995		OT040	No	16825277	13465521	OT088	No	222395	160425		OT051	No	710897	1804066	OT080	No	1463139	1507338		OT106	No	13177524	18955901	OT132	No	60371	60431
OT088	Yes	10161	3114	OT108	Yes	1896	3956		OT060	Yes	2198	2172	OT089	Yes	525	278		OT072	Yes	5313	13085	OT096	Yes	5694	6086		OT165	Yes	19995	30153	OT145	Yes	1203	1844
OT088	No	3320918	1203247	OT108	No	1488743	2862876		OT060	No	897619	807304	OT089	No	222395	160425		OT072	No	1303826	3053645	OT096	No	891134	997010		OT165	No	7664449	11828881	OT145	No	317172	531225
OT089	Yes	10161	3114	OT109	Yes	1896	3956		OT061	Yes	2093	2075	OT096	Yes	5443	3727		OT073	Yes	1074	2472	OT097	Yes	4796	5144		OT166	Yes	234	417	OT147	Yes	165026	162655
OT089	No	3320918	1203247	OT109	No	1488743	2862876		OT061	No	837657	753344	OT096	No	838034	611270		OT073	No	127086	348863	OT097	No	852681	953965		OT166	No	15037	22596	OT147	No	1928638	1919762
OT100	Yes	32863	37268	OT110	Yes	1820	3823		OT096	Yes	45857	33462	OT097	Yes	4572	3126		OT074	Yes	1150	2632	OT100	Yes	5648	7821		OT168	Yes	2858	4119	OT199	Yes	764	647
OT100	No	2068050	2260414	OT110	No	1435454	2760347		OT096	No	7299206	5433883	OT097	No	801879	584891		OT074	No	155801	427516	OT100	No	618582	813364		OT168	No	2033867	3103202	OT199	No	209167	203015
OT101	Yes	32863	37268	OT122	Yes	970	1631		OT097	Yes	39398	28809	OT127	Yes	2059	1120		OT077	Yes	30489	68797	OT101	Yes	5648	7821		OT225	Yes	4575	6494	OT200	Yes	6906	6134
OT101	No	2068050	2260414	OT122	No	240405	371905		OT097	No	6983748	5198898	OT127	No	298335	177691		OT077	No	5363469	12647077	OT101	No	618582	813364		OT225	No	1679242	2524069	OT200	No	1788302	1717504
OT102	Yes	31446	35670	OT138	Yes	10276	19459		OT108	Yes	19510	14602	OT128	Yes	1904	1025		OT078	Yes	26260	59362	OT102	Yes	5139	7121		OT263	Yes	5473	7792	OT263	Yes	2221	1984
OT102	No	1835965	2006614	OT138	No	3847837	7513595		OT108	No	14760410	11387385	OT128	No	268529	159941		OT078	No	4693376	11066804	OT102	No	549732	722813		OT263	No	1439605	2140385	OT263	No	578488	570460
OT105	Yes	16681	18430	OT139	Yes	10276	19459		OT109	Yes	19510	14602	OT134	Yes	1972	1189		OT080	Yes	16909	36127	OT116	Yes	903	840		OT278	Yes	23993	33706	OT264	Yes	4827	5994
OT105	No	7392916	7826115	OT139	No	3847837	7513595		OT109	No	14760410	11387385	OT134	No	744329	489492		OT080	No	5742044	12656486	OT116	No	421674	448702		OT278	No	10409495	15431965	OT264	No	11975	16111
OT117	Yes	132407	105448	OT140	Yes	9316	17652		OT110	Yes	18782	14075	OT135	Yes	1972	1189		OT092	Yes	20954	44929	OT120	Yes	52	11		OT289	Yes	3954	6963	OT265	Yes	4	6
OT117	No	5661742	5046323	OT140	No	3680675	7187183		OT110	No	14231872	10979640	OT135	No	744329	489492		OT092	No	9531536	21244351	OT120	No	19881	15339		OT289	No	1477651	2387783	OT265	No	1635	450
OT118	Yes	135522	108033	OT152	Yes	13482	25519		OT123	Yes	1118	903	OT136	Yes	1798	1085		OT096	Yes	28934	63864	OT151	Yes	1715	1775						OT278	Yes	7580	6942
OT118	No	6225465	5548992	OT152	No	2920306	5229495		OT123	No	302837	276204	OT136	No	708922	466205		OT096	No	4503426	10432566	OT151	No	960047	906024						OT278	No	3194708	3162592
OT119	Yes	135522	108033	OT155	Yes	11305	22067		OT127	Yes	4031	3488	OT150	Yes	127	49		OT097	Yes	24781	54839	OT164	Yes	5706	6549						OT289	Yes	2692	2997
OT119	No	6225465	5548992	OT155	No	1834304	3277848		OT127	No	548209	511921	OT150	No	22978	16739		OT097	No	4308854	9981614	OT164	No	1696768	1861924						OT289	No	978248	997232
OT122	Yes	7235	745	OT158	Yes	3161	7101		OT128	Yes	3711	3262	OT176	Yes	5008	3108		OT098	Yes	158953	414042	OT171	Yes	4480	5277						OT293	Yes	123	151
OT122	No	1359494	178601	OT158	No	1352646	2851727		OT128	No	493447	460759	OT176	No	1832312	1284456		OT098	No	1614836	4081404	OT171	No	2120668	2307516						OT293	No	60647	55821
OT127	Yes	1706	2440	OT159	Yes	3098	6981		OT150	Yes	383	246	OT177	Yes	5090	3152		OT107	Yes	90	192	OT172	Yes	827	987						OT295	Yes	124	156
OT127	No	298047	495759	OT159	No	1277422	2693114		OT150	No	88618	84698	OT177	No	1934340	1355972		OT107	No	24440	68665	OT172	No	232768	305659						OT295	No	60861	56020
OT128	Yes	1597	2308	OT162	Yes	9514	20274		OT178	Yes	3833	3175	OT181	Yes	4056	2954		OT112	Yes	5169	11713	OT173	Yes	827	987						OT296	Yes	171	114
OT128	No	268252	446164	OT162	No	1374432	2790466		OT178	No	1112374	980659	OT181	No	733760	567056		OT112	No	1880051	4425343	OT173	No	232768	305659						OT296	No	60058	56278
OT133	Yes	32615	7715	OT179	Yes	667	1532		OT189	Yes	19527	6459	OT193	Yes	541	327		OT113	Yes	4879	11008	OT174	Yes	857	1017
OT133	No	995636	251021	OT179	No	417060	781222		OT189	No	7583688	2412144	OT193	No	417737	306349		OT113	No	1734994	4084006	OT174	No	271847	356937
OT134	Yes	13804	9346	OT180	Yes	4001	8163		OT209	Yes	14725	11555	OT194	Yes	541	327		OT115	Yes	1336	3628	OT187	Yes	656	795
OT134	No	4163044	2952355	OT180	No	438963	804058		OT209	No	6515415	4690845	OT194	No	417737	306349		OT115	No	616643	1832664	OT187	No	239971	241579
OT135	Yes	13804	9346	OT201	Yes	1325	2332		OT210	Yes	18923	14761	OT195	Yes	400	226		OT120	Yes	147	292	OT188	Yes	2926	3354
OT135	No	4163044	2952355	OT201	No	268340	509139		OT210	No	7599485	5471354	OT195	No	198960	154370		OT120	No	116106	184014	OT188	No	1695261	1826348
OT136	Yes	12496	8492	OT202	Yes	1351	2395		OT211	Yes	18923	14761	OT198	Yes	28637	16050		OT134	Yes	10572	30338	OT196	Yes	10310	13811
OT136	No	3965041	2811903	OT202	No	307071	582565		OT211	No	7599485	5471354	OT198	No	1277200	751810		OT134	No	3825718	10513519	OT196	No	1008418	1302557
OT148	Yes	5793	5241	OT203	Yes	1385	2449		OT228	Yes	16038	9695	OT201	Yes	946	512		OT135	Yes	10572	30338	OT197	Yes	15559	20828
OT148	No	1760443	1661002	OT203	No	345422	655312		OT228	No	6125948	3975284	OT201	No	223407	140367		OT135	No	3825718	10513519	OT197	No	1149278	1484350
OT155	Yes	41951	22015	OT205	Yes	3692	7279		OT229	Yes	21416	12768	OT202	Yes	974	519		OT136	Yes	9622	27588	OT201	Yes	1336	1270
OT155	No	6469439	4270437	OT205	No	1742824	3179454		OT229	No	6890469	4471537	OT202	No	255564	160571		OT136	No	3643712	10013356	OT201	No	241624	263584
OT158	Yes	9903	10450	OT206	Yes	3692	7279		OT230	Yes	21416	12768	OT203	Yes	1005	531		OT137	Yes	31464	76720	OT202	Yes	1358	1293
OT158	No	4164660	4266364	OT206	No	1742824	3179454		OT230	No	6890469	4471537	OT203	No	287486	180634		OT137	No	3208149	8017894	OT202	No	276556	301594
OT162	Yes	23967	24589	OT207	Yes	3692	7279		OT237	Yes	16139	12445	OT205	Yes	3277	2164		OT138	Yes	30782	70618	OT203	Yes	1409	1325
OT162	No	3086077	3325260	OT207	No	1742824	3179454		OT237	No	3668867	2935603	OT205	No	1322269	956003		OT138	No	12817631	30388067	OT203	No	311074	339262
OT163	Yes	12099	17512	OT209	Yes	1727	3799		OT238	Yes	16139	12445	OT206	Yes	3277	2164		OT139	Yes	30782	70618	OT208	Yes	5034	6981
OT163	No	3193632	4813500	OT209	No	638865	1279388		OT238	No	3668867	2935603	OT206	No	1322269	956003		OT139	No	12817631	30388067	OT208	No	1710255	2237605
OT175	Yes	103680	221234	OT210	Yes	2200	4786		OT239	Yes	16139	12445	OT207	Yes	3277	2164		OT140	Yes	28125	64548	OT218	Yes	1200	1133
OT175	No	2859987	5856695	OT210	No	745109	1492140		OT239	No	3668867	2935603	OT207	No	1322269	956003		OT140	No	12260544	29067305	OT218	No	225150	240432
OT176	Yes	14102	12436	OT211	Yes	2200	4786		OT259	Yes	23112	18873	OT234	Yes	1223	691		OT160	Yes	2572	5112	OT219	Yes	1667	1545
OT176	No	6642547	6079307	OT211	No	745109	1492140		OT259	No	7160761	6045570	OT234	No	668776	442665		OT160	No	650303	1408534	OT219	No	270027	288397
OT177	Yes	14377	12681	OT214	Yes	3209	5538		OT260	Yes	27164	22266	OT235	Yes	1550	871		OT164	Yes	21083	47633	OT220	Yes	478	548
OT177	No	7011510	6417019	OT214	No	869060	1420067		OT260	No	7709948	6509194	OT235	No	752305	497971		OT164	No	6133642	13534691	OT220	No	261120	260891
OT201	Yes	1824	3870	OT228	Yes	5383	4245		OT266	Yes	16167	12798	OT236	Yes	1550	871		OT188	Yes	10806	22668	OT221	Yes	489	559
OT201	No	347089	811073	OT228	No	2098054	1757879		OT266	No	6693169	5519878	OT236	No	752305	497971		OT188	No	5922866	12889133	OT221	No	284817	284568
OT202	Yes	1849	3943	OT229	Yes	7343	5709		OT267	Yes	16756	13310	OT240	Yes	3085	1986		OT192	Yes	6051	16061	OT222	Yes	508	584
OT202	No	397227	928000	OT229	No	2359785	1977257		OT267	No	7026917	5795091	OT240	No	1299607	904944		OT192	No	1362582	3769214	OT222	No	308504	308228
OT203	Yes	1903	4060	OT230	Yes	7343	5709		OT268	Yes	16756	13310	OT248	Yes	1040	563		OT196	Yes	19123	36865	OT247	Yes	2344	3013
OT203	No	446767	1043793	OT230	No	2359785	1977257		OT268	No	7026917	5795091	OT248	No	515710	326403		OT196	No	1784194	3543270	OT247	No	568228	664086
OT205	Yes	19693	11713	OT234	Yes	1438	2351		OT270	Yes	119	75	OT266	Yes	3375	3068		OT197	Yes	29142	56332	OT259	Yes	4476	5472
OT205	No	8657478	5012037	OT234	No	749218	1312926		OT270	No	63241	63646	OT266	No	1428481	1492952		OT197	No	2032695	4037323	OT259	No	1818165	2079626
OT206	Yes	19693	11713	OT235	Yes	1862	3061		OT275	Yes	26906	22199	OT267	Yes	3491	3191		OT201	Yes	1309	3475	OT260	Yes	5250	6397
OT206	No	8657478	5012037	OT235	No	842773	1476875		OT275	No	4600694	3872538	OT267	No	1499726	1567425		OT201	No	230777	658157	OT260	No	1957701	2239193
OT207	Yes	19693	11713	OT236	Yes	1862	3061		OT276	Yes	27172	22439	OT268	Yes	3491	3191		OT202	Yes	1332	3528	OT266	Yes	1448	1365
OT207	No	8657478	5012037	OT236	No	842773	1476875		OT276	No	4932890	4152072	OT268	No	1499726	1567425		OT202	No	264161	753253	OT266	No	504367	547053
OT220	Yes	2525	1101	OT251	Yes	2669	5345						OT275	Yes	3280	1968		OT203	Yes	1355	3610	OT267	Yes	1493	1414
OT220	No	1336033	648790	OT251	No	1153595	2121593						OT275	No	655840	418588		OT203	No	297133	847283	OT267	No	529486	574331
OT221	Yes	2612	1141	OT252	Yes	2612	5197						OT276	Yes	3326	1996		OT208	Yes	8916	19388	OT268	Yes	1493	1414
OT221	No	1457205	707673	OT252	No	1071265	1970199						OT276	No	703098	448737		OT208	No	2932690	6636387	OT268	No	529486	574331
OT222	Yes	2757	1204	OT266	Yes	6932	3006						OT300	Yes	499	253		OT215	Yes	311	1073	OT269	Yes	881	1042
OT222	No	1578271	766505	OT266	No	2697487	1292917						OT300	No	220743	130910		OT215	No	70889	215038	OT269	No	508399	539968
OT231	Yes	22402	23779	OT267	Yes	7236	3126						OT301	Yes	476	239		OT218	Yes	1730	4824	OT277	Yes	3952	4206
OT231	No	5906520	6679483	OT267	No	2831926	1357381						OT301	No	200602	118978		OT218	No	357923	923900	OT277	No	1004727	974981
OT232	Yes	22402	23779	OT268	Yes	7236	3126						OT303	Yes	3798	2332		OT219	Yes	2384	6635	OT286	Yes	1650	1650
OT232	No	5906520	6679483	OT268	No	2831926	1357381						OT303	No	1460338	1035219		OT219	No	429314	1108114	OT286	No	247764	266208
OT233	Yes	17225	18078	OT283	Yes	104	109											OT220	Yes	3218	7335	OT287	Yes	2363	2377
OT233	No	5250820	5938016	OT283	No	34625	55569											OT220	No	1375081	3584725	OT287	No	309720	332781
OT234	Yes	6260	5997	OT284	Yes	104	109											OT221	Yes	3299	7511	OT288	Yes	2363	2377
OT234	No	2159901	2174762	OT284	No	34625	55569											OT221	No	1499921	3910058	OT288	No	309720	332781
OT235	Yes	7366	7057	OT297	Yes	2700	1811											OT222	Yes	3470	7810
OT235	No	2429923	2446652	OT297	No	1350568	1038226											OT222	No	1624630	4235123
OT236	Yes	7366	7057	OT298	Yes	3406	2978											OT224	Yes	1123	1689
OT236	No	2429923	2446652	OT298	No	1354475	1018202											OT224	No	836526	1402489
OT237	Yes	18332	19711	OT304	Yes	1345	2913											OT228	Yes	4021	9578
OT237	No	3515818	3865751	OT304	No	542688	977403											OT228	No	1838996	4207568
OT238	Yes	18332	19711															OT234	Yes	5431	16146
OT238	No	3515818	3865751															OT234	No	2084207	5672850
OT239	Yes	18332	19711															OT235	Yes	6534	19150
OT239	No	3515818	3865751															OT235	No	2344723	6382073
OT241	Yes	11602	8257															OT236	Yes	6534	19150
OT241	No	2623117	1929216															OT236	No	2344723	6382073
OT257	Yes	11604	8855															OT237	Yes	19498	42747
OT257	No	2472833	1948650															OT237	No	2898379	6881574
OT258	Yes	11604	8855															OT238	Yes	19498	42747
OT258	No	2472833	1948650															OT238	No	2898379	6881574
OT275	Yes	44477	16500															OT239	Yes	19498	42747
OT275	No	4684560	2193837															OT239	No	2898379	6881574
OT276	Yes	44751	16641															OT245	Yes	9427	22357
OT276	No	5025237	2352711															OT245	No	4115863	9482811
OT287	Yes	3108	3875															OT246	Yes	9427	22357
OT287	No	535833	704048															OT246	No	4115863	9482811
OT288	Yes	3108	3875															OT254	Yes	82	94
OT288	No	535833	704048															OT254	No	26441	71840
OT297	Yes	10396	4603															OT255	Yes	97	111
OT297	No	5455777	2640405															OT255	No	28840	78367
OT298	Yes	16087	6007															OT256	Yes	6958	19077
OT298	No	5329442	2620511															OT256	No	1741688	4622619
OT305	Yes	3293	4953															OT259	Yes	14580	33761
OT305	No	759170	1208938															OT259	No	5488275	13233222
OT306	Yes	3293	4953															OT260	Yes	17096	39367
OT306	No	759170	1208938															OT260	No	5909327	14248849
																		OT262	Yes	8	14
																		OT262	No	6420	3946
																		OT272	Yes	1321	3706
																		OT272	No	350696	1049779
																		OT286	Yes	2657	5680
																		OT286	No	397057	918447
																		OT287	Yes	3770	8196
																		OT287	No	496363	1148112
																		OT288	Yes	3770	8196
																		OT288	No	496363	1148112
