# Supplementary material for: Efficient multitool/multiplex gene engineering with TALE-BE
Source: Front Bioeng Biotechnol. 2022 Nov 10;10:1033669. doi: 10.3389/fbioe.2022.1033669 (PMC9684181; doi:10.3389/fbioe.2022.1033669)
Supplement: Supplementary file 5 [file Table4.xlsx]

## Sheet: Table S4
Table S4. Frequencies of peptide species created by the TALE-BE targeting the CD52 signal sequence in exon 2
Peptide sequence	counts	proportion
TKLLG	15651	0.496384
TKLSG	8332	0.264256
TELLG	2304	0.0730733
TGLLG	1553	0.0492547
TELSG	1137	0.0360609
TKLLE	1103	0.0349826
TKLSE	943	0.029908
TKLSK	114	0.0036156
TKLLK	90	0.00285442
TRLLG	88	0.00279099
TELLE	67	0.00212496
TELSE	23	0.000729464
TGLLE	14	0.000444022
TGLSG	14	0.000444022
IKLLG	12	0.00038059
TGLSE	12	0.00038059
TKLSR	11	0.000348874
TKFLG	10	0.000317158
TRLSG	10	0.000317158
TKLLR	9	0.000285442
TKFSG	6	0.000190295
TELLK	5	0.000158579
IKLSG	4	0.000126863
IGLLG	4	0.000126863
TEFLG	3	9.51475e-05
TELSR	2	6.34317e-05
TGFLG	2	6.34317e-05
IELLG	2	6.34317e-05
TGLLK	1	3.17158e-05
TELLR	1	3.17158e-05
TGLSR	1	3.17158e-05
IGLSG	1	3.17158e-05
TKFLE	1	3.17158e-05
