# Supplementary material for: Efficient multitool/multiplex gene engineering with TALE-BE
Source: Front Bioeng Biotechnol. 2022 Nov 10;10:1033669. doi: 10.3389/fbioe.2022.1033669 (PMC9684181; doi:10.3389/fbioe.2022.1033669)
Supplement: Supplementary file 6 [file Table1.xlsx]

## Sheet: Table S1 
Table S1. Sequences targeted by the 37 TALEN and TALE-BE and chromatin states in T cells as found by ChromHMM
Name	targetSeq	chromHMM
T-1	TGCCATCTGCTGGGTGCtgtcgtttgccatcgGCCTGACTCCCATGCTA	11_TxEnh3'
T-2	TAGGTTGGAACAACTGCggtcagccaaaggagGGCAAGAACCACTCCCA	11_TxEnh3'
T-3	TGGAGCCCTCGGCTCAAacctgggggcctggtACCCTGCGGCTCCCGAA	9_TxReg
T-4	TGAGCAGAGCAACCCTGccccccaggtccagaAACCGCGTGCCAAACCA	9_TxReg
T-5	TCCTCTGTGTCCCTGTGgtccctggagcagccGTTCCGCATCGAGCTCA	9_TxReg
T-6	TTTGCGGAATTGGAATTtcttagctgtgacacATCCAGGTTACATGGCA	14_EnhA2
T-7	TTGGAATTTCTTAGCTGtgacacatccaggttACATGGCATTTCTCACA	14_EnhA2
T-8	TGTGACACATCCAGGTTacatggcatttctcaCATATGATGAAGTTAAA	14_EnhA2
T-9	TTATAGGCTTCTTCTCTggaatcttcttcatcATCCTCCTGACAATCGA	10_TxEnh5'
T-10	TTTGCTGCCATTTCTGGaatgattctttcaatCATGGACATACTTAATA	25_Quies
T-11	TGGACTGCCTGCCACTGccccggcgcatggccGACTACCTCCGACAGTA	9_TxReg
T-12	TGCGCCTAGTGACCCAGcactgcctgctcctcCACCAGCCACTGCTGTA	9_TxReg
T-13	TATTACCCAATGGGGACttggagaagcggagtGAGCCCCAGCCAGAGGA	11_TxEnh3'
T-14	TGAATGCTGTGGAAGAAaaccaggggcccgggGAGTCTCAGAAGGTGGA	7_Tx3'
T-15	TGATGGCCAATTCTGCCataagccctgtcctcCAGGTATGTTACACAAA	10_TxEnh5'
T-16	TTAATGCCCAAGTGACTgacatcaactccaagGGATTGGAATTGAGGAA	10_TxEnh5'
T-17	TGGGGATGAACCAGACTgcgtgccctgccaagAAGGGAAGGAGTACACA	7_Tx3'
T-18	TGCAGAAGATGTAGATTgtgtgatgaaggacaTGGTAAGAGTCTTAAAA	7_Tx3'
T-19	TTTCTAGATGTGAACATggaatcatcaaggaaTGCACACTCACCAGCAA	7_Tx3'
T-20	TCTTGGGGGCCCCTTCCccacactatctcaatGCAAATATCTGTCTGAA	25_Quies
T-21	TGCTACTGGCCAACACCacctccgccttccccTACGCGCTCCTGAGCAA	24_ReprPC
T-22	TTTTAATAGCATTATTCaaccaagaagttcaaATTCCCTTGACCGGTAA	7_Tx3'
T-23	TTCCAGAAAGTTACTGTggcccatgtcctaaaAACTGGATATGTTACAA	7_Tx3'
T-24	TTAGGGGACCCATTAGGcatagaggactctctGGAAAGCCAAGATTCAA	8_TxWk
T-25	TCTAAGAAGTTCCTGCTctggagttgactaaaGAATGTGGTTAGAGACA	9_TxReg
T-26	TGCATATCTGGGCTCAGatgcttgtcattttcCAGTGATAACTCCATCA	7_Tx3'
T-27	TGCTTGTCATTTTCCAGtgataactccatcaaTGCCTCCTAGTGGTATA	7_Tx3'
T-28	TAGTGAACCTTCTCTCTctgggctccttcagaTCAAGAAATTGAAACAA	7_Tx3'
T-29	TCCAGGTGAAAGCAGTCaaccaaatgtctccgATTTGAGTGATAAGAAA	7_Tx3'
T-30	TGACGCCTGGCCGGCCGgccgcgggactatccACCTGCAAGACTATCGA	3_PromD1
T-31	TCGACATGGAGCTGGTGaagcggaagcgcatcGAGGCCATCCGCGGCCA	3_PromD1
T-32	TGAGGCCGACTACTACGccaaggaggtcacccGCGTGCTAATGGTGGAA	3_PromD1
T-33	TGATCGCCTCCCTTCATttctccctgctagaaATCTATGACAAGTTCAA	10_TxEnh5'
T-34	TGGTTACCATTCTCTGTgtcaccccatgaaccATAATGGCCTGCTACCA	25_Quies
T-35	TGCCACATGGCCAGCTGactaccattaaccagTCACAGCTAAGTGCTCA	7_Tx3'
T-36	TCTGCCTATTCACCGATtttgattctcaaacaAATGTGTCACAAAGTAA	9_TxReg
T-37	TGAGGTCTATGGACTTCaagagcaacagtgctGTGGCCTGGAGCAACAA	9_TxReg
