# Supplementary material for: Efficient multitool/multiplex gene engineering with TALE-BE
Source: Front Bioeng Biotechnol. 2022 Nov 10;10:1033669. doi: 10.3389/fbioe.2022.1033669 (PMC9684181; doi:10.3389/fbioe.2022.1033669)
Supplement: Supplementary file 7 [file Table5.xlsx]

## Sheet: Table S5
Table S5. Predicted potential off-targeted site for the 4 TALE-BE targeting CD52
Chomosomal position
chromomosome (GRCh38)	target_start	target_end	off-site id	base_editor	assessed
chr1	2846141	2846197	OT001	ex2 SP
chr1	13544690	13544754	OT002	ex2 SA-2
chr1	23480510	23480576	OT003	ex2 SA-2;ex2 SA-1;ex2 SA-3	Y
chr1	23480510	23480577	OT004	ex2 SA-2;ex2 SA-1;ex2 SA-3	Y
chr1	23480510	23480578	OT005	ex2 SA-2;ex2 SA-1;ex2 SA-3	Y
chr1	23933641	23933702	OT006	ex2 SP	Y
chr1	55612568	55612619	OT007	ex2 SA-2;ex2 SA-1
chr1	55612569	55612619	OT008	ex2 SA-2;ex2 SA-1
chr1	69516500	69516571	OT009	ex2 SA-2;ex2 SA-1	Y
chr1	69516501	69516571	OT010	ex2 SA-2;ex2 SA-1	Y
chr1	71728841	71728906	OT011	ex2 SA-2;ex2 SA-1	Y
chr1	71728842	71728906	OT012	ex2 SA-2;ex2 SA-1	Y
chr1	81238139	81238195	OT013	ex2 SP	Y
chr1	96131553	96131604	OT014	ex2 SA-1	Y
chr1	107799822	107799878	OT015	ex2 SA-3
chr1	124797329	124797376	OT016	ex2 SP
chr1	124806508	124806555	OT017
chr1	124840177	124840224	OT018
chr1	154260540	154260591	OT019	ex2 SA-2;ex2 SA-3	Y
chr1	154260541	154260591	OT020	ex2 SA-2;ex2 SA-3	Y
chr1	157452002	157452057	OT021	ex2 SP	Y
chr1	158435179	158435247	OT022	ex2 SA-3	Y
chr1	160425343	160425405	OT023
chr1	160425344	160425405	OT024
chr1	174247827	174247887	OT025	ex2 SP	Y
chr1	226195588	226195639	OT026	ex2 SA-3	Y
chr1	227743091	227743161	OT027	ex2 SA-2	Y
chr1	227931846	227931909	OT028	ex2 SP	Y
chr1	243397613	243397678	OT029	ex2 SP	Y
chr2	18221619	18221672	OT030	ex2 SP
chr2	26845625	26845677	OT031	ex2 SA-3
chr2	32887842	32887909	OT032	ex2 SA-2;ex2 SA-1;ex2 SA-3	Y
chr2	32887843	32887909	OT033	ex2 SA-2;ex2 SA-1;ex2 SA-3	Y
chr2	32887844	32887909	OT034	ex2 SA-2;ex2 SA-1;ex2 SA-3	Y
chr2	47845454	47845524	OT035	ex2 SA-3
chr2	48880763	48880836	OT036	ex2 SP	Y
chr2	58437862	58437923	OT037	ex2 SA-3	Y
chr2	67994462	67994526	OT038	ex2 SA-3	Y
chr2	96925576	96925648	OT039	ex2 SA-2;ex2 SA-1	Y
chr2	96925576	96925649	OT040	ex2 SA-2;ex2 SA-1	Y
chr2	98801844	98801898	OT041	ex2 SP	Y
chr2	99249799	99249863	OT042	ex2 SA-3
chr2	146918792	146918850	OT043	ex2 SA-2
chr2	158263433	158263480	OT044	ex2 SA-3	Y
chr2	161997174	161997225	OT045	ex2 SA-2;ex2 SA-1;ex2 SA-3
chr2	161997174	161997226	OT046	ex2 SA-2;ex2 SA-1;ex2 SA-3
chr2	161997174	161997227	OT047	ex2 SA-2;ex2 SA-1;ex2 SA-3
chr2	190149889	190149962	OT048	ex2 SP	Y
chr2	200590532	200590577	OT049	ex2 SP	Y
chr2	201881430	201881477	OT050	ex2 SA-3	Y
chr2	217796288	217796355	OT051	ex2 SA-3	Y
chr2	229305302	229305362	OT052	ex2 SA-2;ex2 SA-1	Y
chr2	229305302	229305363	OT053	ex2 SA-2;ex2 SA-1	Y
chr2	237506320	237506371	OT054	ex2 SP
chr2	241547095	241547162	OT055	ex2 SA-3	Y
chr3	14599548	14599592	OT056	ex2 SA-3
chr3	28801521	28801575	OT057	ex2 SA-2;ex2 SA-1;ex2 SA-3
chr3	28801521	28801576	OT058	ex2 SA-2;ex2 SA-1;ex2 SA-3
chr3	28801521	28801577	OT059	ex2 SA-2;ex2 SA-1;ex2 SA-3
chr3	59289276	59289345	OT060	ex2 SA-2;ex2 SA-3	Y
chr3	59289277	59289345	OT061	ex2 SA-2;ex2 SA-3	Y
chr3	62756869	62756930	OT062	ex2 SA-3
chr3	74304300	74304349	OT063	ex2 SA-2;ex2 SA-1	Y
chr3	74304300	74304350	OT064	ex2 SA-2;ex2 SA-1	Y
chr3	91036719	91036766	OT065
chr3	91144616	91144663	OT066	ex2 SP	Y
chr3	91170102	91170149	OT067	ex2 SP
chr3	109314237	109314295	OT068	ex2 SA-2;ex2 SA-1	Y
chr3	109314237	109314296	OT069	ex2 SA-2;ex2 SA-1	Y
chr3	118544994	118545044	OT070	ex2 SA-2
chr3	146318980	146319032	OT071	ex2 SP	Y
chr3	151261360	151261413	OT072	ex2 SA-3	Y
chr3	180318072	180318130	OT073	ex2 SA-1;ex2 SA-3	Y
chr3	180318072	180318132	OT074	ex2 SA-1;ex2 SA-3	Y
chr3	182481327	182481389	OT075	ex2 SP
chr3	186932765	186932827	OT076	ex2 SA-1
chr3	188066417	188066468	OT077	ex2 SA-2;ex2 SA-3	Y
chr3	188066418	188066468	OT078	ex2 SA-2;ex2 SA-3	Y
chr4	16815598	16815653	OT079	ex2 SA-2	Y
chr4	17722157	17722203	OT080	ex2 SA-3	Y
chr4	19946560	19946628	OT081	ex2 SP	Y
chr4	79828942	79828999	OT082	ex2 SA-2;ex2 SA-3
chr4	79828942	79829000	OT083	ex2 SA-2;ex2 SA-3
chr4	98205286	98205358	OT084	ex2 SA-1
chr4	113839584	113839648	OT085	ex2 SP
chr4	155886673	155886722	OT086	ex2 SA-3
chr4	173597379	173597431	OT087	ex2 SA-1
chr5	6220501	6220560	OT088	ex2 SA-2;ex2 SA-1	Y
chr5	6220501	6220561	OT089	ex2 SA-2;ex2 SA-1	Y
chr5	49808606	49808652	OT090	ex2 SP	Y
chr5	50031584	50031630	OT091	ex2 SP
chr5	91613718	91613791	OT092	ex2 SA-3	Y
chr5	91873149	91873193	OT093	ex2 SA-2;ex2 SA-1;ex2 SA-3
chr5	91873149	91873194	OT094	ex2 SA-2;ex2 SA-1;ex2 SA-3
chr5	91873149	91873195	OT095	ex2 SA-2;ex2 SA-1;ex2 SA-3
chr5	115081887	115081960	OT096	ex2 SA-2;ex2 SA-3	Y
chr5	115081888	115081960	OT097	ex2 SA-2;ex2 SA-3	Y
chr5	125879529	125879577	OT098	ex2 SA-3	Y
chr5	137320608	137320667	OT099	ex2 SP	Y
chr5	142341832	142341883	OT100	ex2 SA-2;ex2 SA-1;ex2 SA-3	Y
chr5	142341833	142341883	OT101	ex2 SA-2;ex2 SA-1;ex2 SA-3	Y
chr5	142341834	142341883	OT102	ex2 SA-2;ex2 SA-1;ex2 SA-3	Y
chr5	163022008	163022061	OT103	ex2 SA-2;ex2 SA-3
chr5	163022008	163022062	OT104	ex2 SA-2;ex2 SA-3
chr6	7713258	7713317	OT105	ex2 SA-1	Y
chr6	8426979	8427051	OT106	ex2 SP	Y
chr6	32303681	32303729	OT107	ex2 SA-3	Y
chr6	36718354	36718426	OT108	ex2 SA-2;ex2 SA-1;ex2 SA-3	Y
chr6	36718355	36718426	OT109	ex2 SA-2;ex2 SA-1;ex2 SA-3	Y
chr6	36718356	36718426	OT110	ex2 SA-2;ex2 SA-1;ex2 SA-3	Y
chr6	89156592	89156640	OT111	ex2 SA-3
chr6	90255521	90255588	OT112	ex2 SA-2;ex2 SA-3	Y
chr6	90255522	90255588	OT113	ex2 SA-2;ex2 SA-3	Y
chr6	137295812	137295863	OT114	ex2 SA-2
chr6	147181346	147181412	OT115	ex2 SA-3	Y
chr6	154113075	154113119	OT116	ex2 SA-3	Y
chr6	165938016	165938074	OT117	ex2 SA-2;ex2 SA-1;ex2 SA-3	Y
chr6	165938016	165938075	OT118	ex2 SA-2;ex2 SA-1;ex2 SA-3	Y
chr6	165938016	165938076	OT119	ex2 SA-2;ex2 SA-1;ex2 SA-3	Y
chr7	554058	554130	OT120	ex2 SA-3	Y
chr7	22546403	22546466	OT121	ex2 SP
chr7	31758951	31759014	OT122	ex2 SA-1	Y
chr7	35835706	35835764	OT123	ex2 SA-2	Y
chr7	39597520	39597585	OT124	ex2 SA-2
chr7	49258425	49258472	OT125	ex2 SP	Y
chr7	51917068	51917115	OT126	ex2 SP
chr7	64812784	64812841	OT127	ex2 SA-2;ex2 SA-1	Y
chr7	64812785	64812841	OT128	ex2 SA-2;ex2 SA-1	Y
chr7	98655759	98655832	OT129	ex2 SA-2
chr7	99966974	99967023	OT130	ex2 SA-3
chr7	100747515	100747584	OT131	ex2 SA-3
chr7	106472738	106472798	OT132	ex2 SP	Y
chr7	107152042	107152111	OT133	ex2 SA-1	Y
chr7	119404360	119404432	OT134	ex2 SA-2;ex2 SA-1;ex2 SA-3	Y
chr7	119404361	119404432	OT135	ex2 SA-2;ex2 SA-1;ex2 SA-3	Y
chr7	119404362	119404432	OT136	ex2 SA-2;ex2 SA-1;ex2 SA-3	Y
chr7	138075555	138075602	OT137	ex2 SA-3	Y
chr8	6637972	6638045	OT138	ex2 SA-2;ex2 SA-1;ex2 SA-3	Y
chr8	6637973	6638045	OT139	ex2 SA-2;ex2 SA-1;ex2 SA-3	Y
chr8	6637974	6638045	OT140	ex2 SA-2;ex2 SA-1;ex2 SA-3	Y
chr8	11627499	11627564	OT141	ex2 SA-3
chr8	29365092	29365156	OT142	ex2 SA-2;ex2 SA-1
chr8	29365093	29365156	OT143	ex2 SA-2;ex2 SA-1
chr8	43940707	43940754	OT144	ex2 SP
chr8	45946908	45946955	OT145	ex2 SP	Y
chr8	52375463	52375510	OT146	ex2 SA-3
chr8	60632176	60632235	OT147	ex2 SP	Y
chr8	127587658	127587712	OT148	ex2 SA-1	Y
chr8	136675834	136675902	OT149	ex2 SP
chr8	143608104	143608172	OT150	ex2 SA-2	Y
chr9	846943	847002	OT151	ex2 SA-3	Y
chr9	5557152	5557212	OT152	ex2 SA-1	Y
chr9	10684980	10685043	OT153	ex2 SA-3
chr9	18483096	18483166	OT154	ex2 SP
chr9	78945328	78945401	OT155	ex2 SA-1	Y
chr9	93689848	93689916	OT156	ex2 SP
chr9	133703244	133703294	OT157	ex2 SA-3
chr9	134910961	134911034	OT158	ex2 SA-2;ex2 SA-1	Y
chr9	134910962	134911034	OT159	ex2 SA-2;ex2 SA-1	Y
chr9	136697152	136697213	OT160	ex2 SA-3	Y
chr9	137954061	137954106	OT161	ex2 SA-3
chr10	16068828	16068895	OT162	ex2 SA-1	Y
chr10	16832580	16832636	OT163	ex2 SA-1	Y
chr10	28717805	28717856	OT164	ex2 SA-3	Y
chr10	35212659	35212714	OT165	ex2 SP	Y
chr10	39530828	39530875	OT166	ex2 SP	Y
chr10	80504729	80504799	OT167	ex2 SP
chr10	86255576	86255644	OT168	ex2 SP	Y
chr10	107641621	107641665	OT169	ex2 SP
chr10	122980788	122980833	OT170
chr10	130431503	130431561	OT171	ex2 SA-3	Y
chr11	2764027	2764077	OT172	ex2 SA-2;ex2 SA-1;ex2 SA-3	Y
chr11	2764027	2764078	OT173	ex2 SA-2;ex2 SA-1;ex2 SA-3	Y
chr11	2764027	2764079	OT174	ex2 SA-2;ex2 SA-1;ex2 SA-3	Y
chr11	34183107	34183164	OT175	ex2 SA-1	Y
chr11	34901517	34901588	OT176	ex2 SA-2;ex2 SA-1	Y
chr11	34901517	34901589	OT177	ex2 SA-2;ex2 SA-1	Y
chr11	43803703	43803766	OT178	ex2 SA-2	Y
chr11	44886174	44886242	OT179	ex2 SA-1	Y
chr11	47958768	47958828	OT180	ex2 SA-1	Y
chr11	76341287	76341348	OT181	ex2 SA-2	Y
chr11	78200640	78200690	OT182	ex2 SA-2;ex2 SA-3
chr11	78200640	78200691	OT183	ex2 SA-2;ex2 SA-3
chr11	86112455	86112521	OT184	ex2 SA-3
chr11	100943070	100943114	OT185	ex2 SA-2;ex2 SA-1
chr11	100943071	100943114	OT186	ex2 SA-2;ex2 SA-1
chr11	116139590	116139652	OT187	ex2 SA-3	Y
chr11	122623892	122623940	OT188	ex2 SA-3	Y
chr12	30847131	30847204	OT189	ex2 SA-2	Y
chr12	65527337	65527389	OT190	ex2 SA-3
chr12	65881308	65881354	OT191	ex2 SP
chr12	67120945	67121000	OT192	ex2 SA-3	Y
chr12	90057206	90057270	OT193	ex2 SA-2;ex2 SA-1	Y
chr12	90057206	90057271	OT194	ex2 SA-2;ex2 SA-1	Y
chr12	117482278	117482326	OT195	ex2 SA-2	Y
chr12	125238097	125238151	OT196	ex2 SA-2;ex2 SA-3	Y
chr12	125238097	125238152	OT197	ex2 SA-2;ex2 SA-3	Y
chr13	24995160	24995233	OT198	ex2 SA-2	Y
chr13	33022366	33022413	OT199	ex2 SP	Y
chr13	37275360	37275427	OT200	ex2 SP	Y
chr13	46166460	46166519	OT201	ex2 SA-2;ex2 SA-1;ex2 SA-3	Y
chr13	46166460	46166520	OT202	ex2 SA-2;ex2 SA-1;ex2 SA-3	Y
chr13	46166460	46166521	OT203	ex2 SA-2;ex2 SA-1;ex2 SA-3	Y
chr13	88648207	88648258	OT204	ex2 SA-2
chr13	97920356	97920427	OT205	ex2 SA-2;ex2 SA-1;ex2 SA-3	Y
chr13	97920356	97920428	OT206	ex2 SA-2;ex2 SA-1;ex2 SA-3	Y
chr13	97920356	97920429	OT207	ex2 SA-2;ex2 SA-1;ex2 SA-3	Y
chr14	50599875	50599924	OT208	ex2 SA-3	Y
chr14	68761493	68761536	OT209	ex2 SA-2;ex2 SA-1;ex2 SA-3	Y
chr14	68761493	68761537	OT210	ex2 SA-2;ex2 SA-1;ex2 SA-3	Y
chr14	68761493	68761538	OT211	ex2 SA-2;ex2 SA-1;ex2 SA-3	Y
chr14	98014791	98014847	OT212	ex2 SA-2
chr14	101958211	101958270	OT213	ex2 SA-1
chr15	24980160	24980230	OT214	ex2 SA-1	Y
chr15	39747311	39747358	OT215	ex2 SA-3	Y
chr15	57589759	57589809	OT216	ex2 SA-1
chr15	62370716	62370775	OT217	ex2 SP
chr15	66657688	66657732	OT218	ex2 SA-2;ex2 SA-3	Y
chr15	66657688	66657733	OT219	ex2 SA-2;ex2 SA-3	Y
chr15	89486335	89486384	OT220	ex2 SA-2;ex2 SA-1;ex2 SA-3	Y
chr15	89486335	89486385	OT221	ex2 SA-2;ex2 SA-1;ex2 SA-3	Y
chr15	89486335	89486386	OT222	ex2 SA-2;ex2 SA-1;ex2 SA-3	Y
chr16	17071340	17071394	OT223
chr16	28865277	28865326	OT224	ex2 SA-3	Y
chr16	34209005	34209052	OT225	ex2 SP	Y
chr16	67090053	67090118	OT226	ex2 SP
chr17	6219108	6219163	OT227	ex2 SA-2
chr17	16700359	16700412	OT228	ex2 SA-2;ex2 SA-1;ex2 SA-3	Y
chr17	16700359	16700413	OT229	ex2 SA-2;ex2 SA-1;ex2 SA-3	Y
chr17	16700359	16700414	OT230	ex2 SA-2;ex2 SA-1;ex2 SA-3	Y
chr17	18615025	18615080	OT231	ex2 SA-2;ex2 SA-1;ex2 SA-3	Y
chr17	18615026	18615080	OT232	ex2 SA-2;ex2 SA-1;ex2 SA-3	Y
chr17	18615027	18615080	OT233	ex2 SA-2;ex2 SA-1;ex2 SA-3	Y
chr17	18830922	18830975	OT234	ex2 SA-2;ex2 SA-1;ex2 SA-3	Y
chr17	18830922	18830976	OT235	ex2 SA-2;ex2 SA-1;ex2 SA-3	Y
chr17	18830922	18830977	OT236	ex2 SA-2;ex2 SA-1;ex2 SA-3	Y
chr17	27534883	27534931	OT237	ex2 SA-2;ex2 SA-1;ex2 SA-3	Y
chr17	27534883	27534932	OT238	ex2 SA-2;ex2 SA-1;ex2 SA-3	Y
chr17	27534883	27534933	OT239	ex2 SA-2;ex2 SA-1;ex2 SA-3	Y
chr17	29960178	29960223	OT240	ex2 SA-2	Y
chr17	32651484	32651528	OT241	ex2 SA-1	Y
chr17	34196890	34196943	OT242
chr17	56341318	56341362	OT243	ex2 SA-3
chr17	65636924	65636968	OT244	ex2 SA-3
chr17	72391913	72391966	OT245	ex2 SA-2;ex2 SA-3	Y
chr17	72391914	72391966	OT246	ex2 SA-2;ex2 SA-3	Y
chr17	74012781	74012832	OT247	ex2 SA-3	Y
chr18	3042161	3042233	OT248	ex2 SA-2	Y
chr18	3585454	3585526	OT249	ex2 SA-2;ex2 SA-3
chr18	3585454	3585527	OT250	ex2 SA-2;ex2 SA-3
chr18	11762075	11762130	OT251	ex2 SA-2;ex2 SA-1	Y
chr18	11762076	11762130	OT252	ex2 SA-2;ex2 SA-1	Y
chr18	25408504	25408569	OT253	ex2 SA-2
chr18	30933038	30933105	OT254	ex2 SA-2;ex2 SA-3	Y
chr18	30933038	30933106	OT255	ex2 SA-2;ex2 SA-3	Y
chr18	72360200	72360251	OT256	ex2 SA-2;ex2 SA-1;ex2 SA-3	Y
chr18	72360200	72360252	OT257	ex2 SA-2;ex2 SA-1;ex2 SA-3	Y
chr18	72360200	72360253	OT258	ex2 SA-2;ex2 SA-1;ex2 SA-3	Y
chr18	73831275	73831342	OT259	ex2 SA-2;ex2 SA-3	Y
chr18	73831275	73831343	OT260	ex2 SA-2;ex2 SA-3	Y
chr18	76059333	76059388	OT261	ex2 SP
chr19	17778639	17778702	OT262	ex2 SA-3	Y
chr19	24391201	24391247	OT263	ex2 SP	Y
chr19	24640055	24640101	OT264	ex2 SP	Y
chr19	24863033	24863079	OT265	ex2 SP	Y
chr19	27879658	27879729	OT266	ex2 SA-2;ex2 SA-1;ex2 SA-3	Y
chr19	27879658	27879730	OT267	ex2 SA-2;ex2 SA-1;ex2 SA-3	Y
chr19	27879658	27879731	OT268	ex2 SA-2;ex2 SA-1;ex2 SA-3	Y
chr19	37779806	37779860	OT269	ex2 SA-3	Y
chr19	39481148	39481202	OT270	ex2 SA-2	Y
chr19	53129659	53129705	OT271	ex2 SA-3
chr20	13400270	13400328	OT272	ex2 SA-3	Y
chr20	29214318	29214365	OT273	ex2 SP
chr20	58957385	58957435	OT274	ex2 SP
chr21	26272964	26273033	OT275	ex2 SA-2;ex2 SA-1	Y
chr21	26272964	26273034	OT276	ex2 SA-2;ex2 SA-1	Y
chr21	33639196	33639269	OT277	ex2 SA-3	Y
chr21	33899952	33900024	OT278	ex2 SP	Y
chr21	36159758	36159815	OT279	ex2 SA-3
chr22	22557738	22557799	OT280
chr22	32541679	32541737	OT281	ex2 SA-3
chr22	32603658	32603726	OT282	ex2 SA-1
chr22	50175411	50175476	OT283	ex2 SA-2;ex2 SA-1	Y
chr22	50175411	50175477	OT284	ex2 SA-2;ex2 SA-1	Y
chrX	16678458	16678516	OT285	ex2 SP
chrX	22905893	22905938	OT286	ex2 SA-2;ex2 SA-1;ex2 SA-3	Y
chrX	22905893	22905939	OT287	ex2 SA-2;ex2 SA-1;ex2 SA-3	Y
chrX	22905893	22905940	OT288	ex2 SA-2;ex2 SA-1;ex2 SA-3	Y
chrX	23097708	23097769	OT289	ex2 SP	Y
chrX	35413798	35413865	OT290	ex2 SA-1
chrX	46272094	46272142	OT291	ex2 SP
chrX	58624495	58624542	OT292	ex2 SP
chrX	59418465	59418512	OT293	ex2 SP	Y
chrX	60442200	60442247	OT294	ex2 SP
chrX	60965797	60965844	OT295	ex2 SP	Y
chrX	62005522	62005569	OT296	ex2 SP	Y
chrX	72801971	72802038	OT297	ex2 SA-1	Y
chrX	72918785	72918852	OT298	ex2 SA-1	Y
chrX	74131144	74131190	OT299	ex2 SP
chrX	107785841	107785894	OT300	ex2 SA-2;ex2 SA-3	Y
chrX	107785842	107785894	OT301	ex2 SA-2;ex2 SA-3	Y
chrX	117087804	117087872	OT302	ex2 SP
chrX	125437231	125437304	OT303	ex2 SA-2	Y
chrX	143474293	143474349	OT304	ex2 SA-1	Y
chrX	146151607	146151668	OT305	ex2 SA-2;ex2 SA-1	Y
chrX	146151608	146151668	OT306	ex2 SA-2;ex2 SA-1	Y
chrX	153535528	153535595	OT307	ex2 SA-1
